# Supplementary material for: Biotremological research using a DIY piezoelectric contact microphone - examples with insects
Source: Biodivers Data J. 2025 Feb 14;13:e143481. doi: 10.3897/BDJ.13.e143481 (PMC11845984; doi:10.3897/BDJ.13.e143481)
Supplement: Supplementary material 9 — Raw recordings [file bdj-13-e143481-s009.zip]

Archive with 7 entries (7 files):
- 140624_004_TrL_R_Manica_rubida.wav
- 140624_009_TrL_R_Ponera_coarctata.wav
- 200724_0319S12_Orosanga_japonica.wav
- 220523_0644_paussus_turcicus.wav
- 220627_0767_Messor_wasmanni.wav
- 221120_002_Tr1_Bactericera_perrisii.wav
- Rec_373_Tr1_Myrmica_ravasinii.wav
